# Supplementary material for: Comparative network analysis via differential graphlet communities
Source: Proteomics. 2014 Dec 15;15(2-3):608–17. doi: 10.1002/pmic.201400233 (PMC4309523; doi:10.1002/pmic.201400233)
Supplement: Supplementary file 2 [file pmic0015-0608-sd2.xls]

## Sheet: M1
Supplementary Table M1
Intersection of genes with GO biological processes for differential graphlet community 1
GO ID	GO Term	Gene in biological process (Entrez gene ID)
GO:0006810	transport	3766
GO:0006811	ion transport	3766
GO:0006813	potassium ion transport	3766
GO:0006355	regulation of transcription, DNA-dependent	5450,3662
GO:0006351	transcription, DNA-dependent	5450,3662
GO:0007165	signal transduction	729230,1236,23228,3575
GO:0019221	cytokine-mediated signaling pathway	3662,729230,3575
GO:0002606	positive regulation of dendritic cell antigen processing and presentation	1236
GO:0002885	positive regulation of hypersensitivity	1236
GO:0002922	positive regulation of humoral immune response	1236
GO:0006935	chemotaxis	729230,1236
GO:0006955	immune response	729230,1236,931,3575
GO:0007186	G-protein coupled receptor signaling pathway	729230,1236
GO:0032496	response to lipopolysaccharide	1236
GO:0032649	regulation of interferon-gamma production	1236
GO:0032735	positive regulation of interleukin-12 production	1236
GO:0045060	negative thymic T cell selection	1236
GO:0050706	regulation of interleukin-1 beta secretion	1236
GO:0050862	positive regulation of T cell receptor signaling pathway	3932,1236
GO:0070098	chemokine-mediated signaling pathway	729230,1236
GO:0072610	interleukin-12 secretion	1236
GO:0090023	positive regulation of neutrophil chemotaxis	1236
GO:0097029	mature dendritic cell differentiation	1236
GO:2000510	positive regulation of dendritic cell chemotaxis	1236
GO:2000522	positive regulation of immunological synapse formation	1236
GO:2000525	positive regulation of T cell costimulation	1236
GO:2000526	positive regulation of glycoprotein biosynthetic process involved in immunological synapse formation	1236
GO:0006954	inflammatory response	729230,3766
GO:0006468	protein phosphorylation	695,11184,3932
GO:0050729	positive regulation of inflammatory response	729230
GO:0016310	phosphorylation	695,11184,3932
GO:0045944	positive regulation of transcription from RNA polymerase II promoter	3662
GO:0006915	apoptotic process	843
GO:0045893	positive regulation of transcription, DNA-dependent	3662
GO:0042981	regulation of apoptotic process	843
GO:0045087	innate immune response	729230,843
GO:0006508	proteolysis	843
GO:0035556	intracellular signal transduction	695,23228
GO:0006629	lipid metabolic process	23228
GO:0007601	visual perception	3766
GO:0007628	adult walking behavior	3766
GO:0007596	blood coagulation	3932
GO:0001974	blood vessel remodeling	729230
GO:0006874	cellular calcium ion homeostasis	729230
GO:0007268	synaptic transmission	3766
GO:0000165	MAPK cascade	11184
GO:0051384	response to glucocorticoid stimulus	3766
GO:0016032	viral reproduction	3932
GO:0042493	response to drug	3932
GO:0007243	intracellular protein kinase cascade	11184
GO:0006950	response to stress	11184
GO:0007166	cell surface receptor signaling pathway	3575
GO:0006366	transcription from RNA polymerase II promoter	5450
GO:0051289	protein homotetramerization	3766
GO:0008624	induction of apoptosis by extracellular signals	843
GO:0031295	T cell costimulation	3932
GO:0042535	positive regulation of tumor necrosis factor biosynthetic process	729230
GO:0022010	central nervous system myelination	3766
GO:0007267	cell-cell signaling	4068
GO:0043123	positive regulation of I-kappaB kinase/NF-kappaB cascade	843
GO:0034765	regulation of ion transmembrane transport	3766
GO:0071805	potassium ion transmembrane transport	3766
GO:0006952	defense response	5790
GO:0018105	peptidyl-serine phosphorylation	11184
GO:0007204	elevation of cytosolic calcium ion concentration	729230
GO:0006959	humoral immune response	4068,5450
GO:0007259	JAK-STAT cascade	729230
GO:0030168	platelet activation	3932
GO:0042110	T cell activation	3662
GO:0050870	positive regulation of T cell activation	729230,3932
GO:0016525	negative regulation of angiogenesis	729230
GO:0010820	positive regulation of T cell chemotaxis	729230
GO:0032729	positive regulation of interferon-gamma production	729230
GO:0043388	positive regulation of DNA binding	3662
GO:0051930	regulation of sensory perception of pain	3766
GO:0030217	T cell differentiation	3932
GO:0042391	regulation of membrane potential	3766
GO:0006917	induction of apoptosis	3932,843
GO:0048169	regulation of long-term neuronal synaptic plasticity	3766
GO:0006919	activation of cysteine-type endopeptidase activity involved in apoptotic process	3932
GO:0007194	negative regulation of adenylate cyclase activity	729230
GO:0009611	response to wounding	729230
GO:0030097	hemopoiesis	3932
GO:0019048	virus-host interaction	729230,3932
GO:0050852	T cell receptor signaling pathway	3932
GO:0050900	leukocyte migration	3932
GO:0002407	dendritic cell chemotaxis	729230
GO:0051209	release of sequestered calcium ion into cytosol	3932
GO:0007257	activation of JUN kinase activity	11184
GO:0045954	positive regulation of natural killer cell mediated cytotoxicity	4068
GO:0043011	myeloid dendritic cell differentiation	3662
GO:0032743	positive regulation of interleukin-2 production	729230
GO:0043966	histone H3 acetylation	3662
GO:0002827	positive regulation of T-helper 1 type immune response	729230
GO:0046641	positive regulation of alpha-beta T cell proliferation	729230
GO:0050690	regulation of defense response to virus by virus	3932
GO:0006968	cellular defense response	4068,729230
GO:0090026	positive regulation of monocyte chemotaxis	729230
GO:0060333	interferon-gamma-mediated signaling pathway	3662
GO:0010107	potassium ion import	3766
GO:0042113	B cell activation	931
GO:0045404	positive regulation of interleukin-4 biosynthetic process	3662
GO:0000185	activation of MAPKKK activity	11184
GO:0055075	potassium ion homeostasis	3766
GO:0014003	oligodendrocyte development	3766
GO:0043967	histone H4 acetylation	3662
GO:0060337	type I interferon-mediated signaling pathway	3662
GO:0051385	response to mineralocorticoid stimulus	3766
GO:0045086	positive regulation of interleukin-2 biosynthetic process	3662
GO:0006882	cellular zinc ion homeostasis	3932
GO:0051249	regulation of lymphocyte activation	3932
GO:2000473	positive regulation of hematopoietic stem cell migration	729230
GO:0051935	glutamate uptake involved in synaptic transmission	3766
GO:0010574	regulation of vascular endothelial growth factor production	729230
GO:0019725	cellular homeostasis	729230
GO:0090265	positive regulation of immune complex clearance by monocytes and macrophages	729230
GO:0000018	regulation of DNA recombination	3575
GO:0038111	interleukin-7-mediated signaling pathway	3575
GO:0060075	regulation of resting membrane potential	3766
GO:0060081	membrane hyperpolarization	3766
GO:0002829	negative regulation of type 2 immune response	729230
GO:0035705	T-helper 17 cell chemotaxis	729230
GO:0043310	negative regulation of eosinophil degranulation	729230
GO:2000439	positive regulation of monocyte extravasation	729230
GO:2000451	positive regulation of CD8-positive, alpha-beta T cell extravasation	729230
GO:2000464	positive regulation of astrocyte chemotaxis	729230
GO:0051938	L-glutamate import	3766
GO:0009637	response to blue light	3766
GO:0021554	optic nerve development	3766
GO:0034122	negative regulation of toll-like receptor signaling pathway	3662
GO:0045082	positive regulation of interleukin-10 biosynthetic process	3662
GO:0045368	positive regulation of interleukin-13 biosynthetic process	3662
GO:0045622	regulation of T-helper cell differentiation	3662

## Sheet: M2
Supplementary Table M2
Intersection of genes with GO biological processes for differential graphlet community 2
GO ID	GO Term	Gene in biological process (Entrez gene ID)
GO:0006355	regulation of transcription, DNA-dependent	3662,5450
GO:0006351	transcription, DNA-dependent	3662,5450
GO:0007165	signal transduction	729230,7305,1236,3575
GO:0007275	multicellular organismal development	397
GO:0007411	axon guidance	7305
GO:0019221	cytokine-mediated signaling pathway	729230,3662,3575
GO:0002606	positive regulation of dendritic cell antigen processing and presentation	1236
GO:0002885	positive regulation of hypersensitivity	1236
GO:0002922	positive regulation of humoral immune response	1236
GO:0006935	chemotaxis	729230,1236
GO:0006955	immune response	729230,1520,1236,397,3575,931
GO:0007186	G-protein coupled receptor signaling pathway	729230,1236
GO:0032496	response to lipopolysaccharide	1236
GO:0032649	regulation of interferon-gamma production	1236
GO:0032735	positive regulation of interleukin-12 production	1236
GO:0045060	negative thymic T cell selection	1236
GO:0050706	regulation of interleukin-1 beta secretion	1236
GO:0050862	positive regulation of T cell receptor signaling pathway	3932,1236
GO:0070098	chemokine-mediated signaling pathway	729230,1236
GO:0072610	interleukin-12 secretion	1236
GO:0090023	positive regulation of neutrophil chemotaxis	1236
GO:0097029	mature dendritic cell differentiation	1236
GO:2000510	positive regulation of dendritic cell chemotaxis	1236
GO:2000522	positive regulation of immunological synapse formation	1236
GO:2000525	positive regulation of T cell costimulation	1236
GO:2000526	positive regulation of glycoprotein biosynthetic process involved in immunological synapse formation	1236
GO:0006954	inflammatory response	729230
GO:0006468	protein phosphorylation	695,3932
GO:0050729	positive regulation of inflammatory response	729230
GO:0016310	phosphorylation	695,3932
GO:0045944	positive regulation of transcription from RNA polymerase II promoter	3662
GO:0045893	positive regulation of transcription, DNA-dependent	3662
GO:0007264	small GTPase mediated signal transduction	397
GO:0051056	regulation of small GTPase mediated signal transduction	397
GO:0045087	innate immune response	729230,1520
GO:0006508	proteolysis	1520
GO:0035556	intracellular signal transduction	7305,695
GO:0007596	blood coagulation	3932
GO:0001974	blood vessel remodeling	729230
GO:0006874	cellular calcium ion homeostasis	729230
GO:0030036	actin cytoskeleton organization	397
GO:0016032	viral reproduction	3932
GO:0043547	positive regulation of GTPase activity	397
GO:0042493	response to drug	3932
GO:0007166	cell surface receptor signaling pathway	3575
GO:0006366	transcription from RNA polymerase II promoter	5450
GO:0007162	negative regulation of cell adhesion	397
GO:0031295	T cell costimulation	3932
GO:0042535	positive regulation of tumor necrosis factor biosynthetic process	729230
GO:0050776	regulation of immune response	7305
GO:0007229	integrin-mediated signaling pathway	7305
GO:0006952	defense response	5790
GO:0007204	elevation of cytosolic calcium ion concentration	729230
GO:0006959	humoral immune response	5450
GO:0007259	JAK-STAT cascade	729230
GO:0030168	platelet activation	3932
GO:0042110	T cell activation	3662
GO:0050870	positive regulation of T cell activation	729230,3932
GO:0016525	negative regulation of angiogenesis	729230
GO:0010820	positive regulation of T cell chemotaxis	729230
GO:0032729	positive regulation of interferon-gamma production	729230
GO:0043388	positive regulation of DNA binding	3662
GO:0030217	T cell differentiation	3932
GO:0019882	antigen processing and presentation	1520
GO:0002474	antigen processing and presentation of peptide antigen via MHC class I	1520
GO:0006917	induction of apoptosis	3932
GO:0006928	cellular component movement	397
GO:0007266	Rho protein signal transduction	397
GO:0006919	activation of cysteine-type endopeptidase activity involved in apoptotic process	3932
GO:0007194	negative regulation of adenylate cyclase activity	729230
GO:0042590	antigen processing and presentation of exogenous peptide antigen via MHC class I	1520
GO:0009611	response to wounding	729230
GO:0030097	hemopoiesis	3932
GO:0019048	virus-host interaction	729230,3932
GO:0050852	T cell receptor signaling pathway	3932
GO:0050900	leukocyte migration	3932
GO:0002407	dendritic cell chemotaxis	729230
GO:0051209	release of sequestered calcium ion into cytosol	3932
GO:0043011	myeloid dendritic cell differentiation	3662
GO:0032743	positive regulation of interleukin-2 production	729230
GO:0043966	histone H3 acetylation	3662
GO:0002250	adaptive immune response	1520
GO:0002827	positive regulation of T-helper 1 type immune response	729230
GO:0046641	positive regulation of alpha-beta T cell proliferation	729230
GO:0050690	regulation of defense response to virus by virus	3932
GO:0006968	cellular defense response	729230,7305
GO:0090026	positive regulation of monocyte chemotaxis	729230
GO:0002281	macrophage activation involved in immune response	7305
GO:0002283	neutrophil activation involved in immune response	7305
GO:0060333	interferon-gamma-mediated signaling pathway	3662
GO:0042113	B cell activation	931
GO:0045404	positive regulation of interleukin-4 biosynthetic process	3662
GO:0043967	histone H4 acetylation	3662
GO:0060337	type I interferon-mediated signaling pathway	3662
GO:0045086	positive regulation of interleukin-2 biosynthetic process	3662
GO:0006882	cellular zinc ion homeostasis	3932
GO:0051249	regulation of lymphocyte activation	3932
GO:0097067	cellular response to thyroid hormone stimulus	1520
GO:2000473	positive regulation of hematopoietic stem cell migration	729230
GO:0010574	regulation of vascular endothelial growth factor production	729230
GO:0019725	cellular homeostasis	729230
GO:0090265	positive regulation of immune complex clearance by monocytes and macrophages	729230
GO:0000018	regulation of DNA recombination	3575
GO:0038111	interleukin-7-mediated signaling pathway	3575
GO:0002480	antigen processing and presentation of exogenous peptide antigen via MHC class I, TAP-independent	1520
GO:0002829	negative regulation of type 2 immune response	729230
GO:0035705	T-helper 17 cell chemotaxis	729230
GO:0043310	negative regulation of eosinophil degranulation	729230
GO:2000439	positive regulation of monocyte extravasation	729230
GO:2000451	positive regulation of CD8-positive, alpha-beta T cell extravasation	729230
GO:2000464	positive regulation of astrocyte chemotaxis	729230
GO:0034122	negative regulation of toll-like receptor signaling pathway	3662
GO:0045082	positive regulation of interleukin-10 biosynthetic process	3662
GO:0045368	positive regulation of interleukin-13 biosynthetic process	3662
GO:0045622	regulation of T-helper cell differentiation	3662

## Sheet: M3
Supplementary Table M3
Intersection of genes with GO biological processes for differential graphlet community 3
GO ID	GO Term	Gene in biological process (Entrez gene ID)
GO:0006355	regulation of transcription, DNA-dependent	4208
GO:0006351	transcription, DNA-dependent	4208
GO:0007049	cell cycle	990
GO:0008283	cell proliferation	6491
GO:0007165	signal transduction	7305,8404,6387
GO:0007275	multicellular organismal development	6491,397,4256
GO:0007411	axon guidance	7305
GO:0006935	chemotaxis	6387
GO:0006955	immune response	397,6387
GO:0007186	G-protein coupled receptor signaling pathway	6387
GO:0070098	chemokine-mediated signaling pathway	6387
GO:0001764	neuron migration	6387
GO:0008285	negative regulation of cell proliferation	990
GO:0008152	metabolic process	4313
GO:0055114	oxidation-reduction process	6241
GO:0030154	cell differentiation	4256
GO:0030900	forebrain development	6491
GO:0045666	positive regulation of neuron differentiation	6387
GO:0007264	small GTPase mediated signal transduction	397
GO:0043066	negative regulation of apoptotic process	6491,6387
GO:0051056	regulation of small GTPase mediated signal transduction	397
GO:0030198	extracellular matrix organization	4313
GO:0001701	in utero embryonic development	6491
GO:0030324	lung development	4256
GO:0051301	cell division	990
GO:0007155	cell adhesion	6387
GO:0044281	small molecule metabolic process	6241
GO:0006508	proteolysis	4313
GO:0035556	intracellular signal transduction	7305
GO:0022617	extracellular matrix disassembly	4313
GO:0007420	brain development	6387
GO:0035264	multicellular organism growth	6491
GO:0008284	positive regulation of cell proliferation	6387
GO:0006874	cellular calcium ion homeostasis	6387
GO:0030036	actin cytoskeleton organization	397
GO:0009615	response to virus	6387
GO:0001938	positive regulation of endothelial cell proliferation	6387
GO:0008217	regulation of blood pressure	59
GO:0051216	cartilage development	4256
GO:0006260	DNA replication	6241,990
GO:0008156	negative regulation of DNA replication	990
GO:0030334	regulation of cell migration	6387
GO:0007067	mitosis	990
GO:0030335	positive regulation of cell migration	6387
GO:0006936	muscle contraction	25802
GO:0043547	positive regulation of GTPase activity	397
GO:0001843	neural tube closure	6491
GO:0007368	determination of left/right symmetry	6491
GO:0001666	response to hypoxia	6387
GO:0001502	cartilage condensation	4256
GO:0030500	regulation of bone mineralization	4256
GO:0007224	smoothened signaling pathway	6491
GO:0000082	G1/S transition of mitotic cell cycle	6241,990
GO:0043434	response to peptide hormone stimulus	6387
GO:0031100	organ regeneration	6387
GO:0000278	mitotic cell cycle	6241,990
GO:0007162	negative regulation of cell adhesion	397
GO:0050776	regulation of immune response	7305
GO:0007229	integrin-mediated signaling pathway	7305
GO:0030903	notochord development	6491
GO:0007281	germ cell development	6387
GO:0009725	response to hormone stimulus	4256
GO:0014829	vascular smooth muscle contraction	59
GO:0001569	patterning of blood vessels	6387
GO:0021915	neural tube development	6491
GO:0042221	response to chemical stimulus	4256
GO:0009186	deoxyribonucleoside diphosphate metabolic process	6241
GO:0008045	motor axon guidance	6387
GO:0000079	regulation of cyclin-dependent protein kinase activity	990
GO:0009314	response to radiation	6387
GO:0009612	response to mechanical stimulus	4256,6387
GO:0007584	response to nutrient	4256
GO:0051592	response to calcium ion	4256
GO:0001525	angiogenesis	4313
GO:0006928	cellular component movement	397
GO:0007266	Rho protein signal transduction	397
GO:0000075	cell cycle checkpoint	990
GO:0000084	S phase of mitotic cell cycle	990
GO:0000216	M/G1 transition of mitotic cell cycle	990
GO:0001503	ossification	4256
GO:0051259	protein oligomerization	6241
GO:0008344	adult locomotory behavior	6387
GO:0001947	heart looping	6491
GO:2000107	negative regulation of leukocyte apoptotic process	6387
GO:0015949	nucleobase-containing small molecule interconversion	6241
GO:0055086	nucleobase-containing small molecule metabolic process	6241
GO:0000578	embryonic axis specification	6491
GO:0008354	germ cell migration	6387
GO:0008064	regulation of actin polymerization or depolymerization	6387
GO:0009408	response to heat	6387
GO:0048754	branching morphogenesis of a tube	4256
GO:0050930	induction of positive chemotaxis	6387
GO:0042098	T cell proliferation	6387
GO:0006968	cellular defense response	7305
GO:0090026	positive regulation of monocyte chemotaxis	6387
GO:0002281	macrophage activation involved in immune response	7305
GO:0002283	neutrophil activation involved in immune response	7305
GO:0048842	positive regulation of axon extension involved in axon guidance	6387
GO:0000076	DNA replication checkpoint	990
GO:0000083	regulation of transcription involved in G1/S phase of mitotic cell cycle	6241,990
GO:0022029	telencephalon cell migration	6387
GO:0030574	collagen catabolic process	4313
GO:0008015	blood circulation	6387
GO:0051290	protein heterotetramerization	6241
GO:0051929	positive regulation of calcium ion transport via voltage-gated calcium channel activity	6387
GO:0033603	positive regulation of dopamine secretion	6387
GO:0009263	deoxyribonucleotide biosynthetic process	6241
GO:0007089	traversing start control point of mitotic cell cycle	990
GO:0009262	deoxyribonucleotide metabolic process	6241
GO:0001667	ameboidal cell migration	6387
GO:0090007	regulation of mitotic anaphase	990
GO:0071777	positive regulation of cell cycle cytokinesis	990
GO:0033504	floor plate development	6491
GO:0051984	positive regulation of chromosome segregation	990

## Sheet: M4
Supplementary Table M4
Intersection of genes with Kegg pathways for differential graphlet community 1
KEGG ID	KEGG pathway	Gene in pathway (Entrez gene ID)
04010	MAPK signaling pathway	11184
04060	Cytokine-cytokine receptor interaction	729230,1236,3575
04062	Chemokine signaling pathway	729230,1236
04210	Apoptosis	843
04380	Osteoclast differentiation	695,3932
04622	RIG-I-like receptor signaling pathway	843
04630	Jak-STAT signaling pathway	3575
04640	Hematopoietic cell lineage	931,3575
04650	Natural killer cell mediated cytotoxicity	4068,3932
04660	T cell receptor signaling pathway	3932
04662	B cell receptor signaling pathway	695
04664	Fc epsilon RI signaling pathway	695
04971	Gastric acid secretion	3766
05340	Primary immunodeficiency	695,3932,3575

## Sheet: M5
Supplementary Table M5
Intersection of genes with Kegg pathways for differential graphlet community 2
KEGG ID	KEGG pathway	Gene in pathway (Entrez gene ID)
04060	Cytokine-cytokine receptor interaction	729230,1236,3575
04062	Chemokine signaling pathway	729230,1236
04142	Lysosome	1520
04145	Phagosome	1520
04380	Osteoclast differentiation	7305,695,3932
04612	Antigen processing and presentation	1520
04630	Jak-STAT signaling pathway	3575
04640	Hematopoietic cell lineage	3575,931
04650	Natural killer cell mediated cytotoxicity	7305,3932
04660	T cell receptor signaling pathway	3932
04662	B cell receptor signaling pathway	695
04664	Fc epsilon RI signaling pathway	695
04722	Neurotrophin signaling pathway	397
04962	Vasopressin-regulated water reabsorption	397
05340	Primary immunodeficiency	695,3932,3575

## Sheet: M6
Supplementary Table M6
Intersection of genes with Kegg pathways for differential graphlet community 3
KEGG ID	KEGG pathway	Gene in pathway (Entrez gene ID)
00230	Purine metabolism	6241
00240	Pyrimidine metabolism	6241
00480	Glutathione metabolism	6241
01100	Metabolic pathways	6241
04010	MAPK signaling pathway	4208
04060	Cytokine-cytokine receptor interaction	6387
04062	Chemokine signaling pathway	6387
04110	Cell cycle	990
04115	p53 signaling pathway	6241
04270	Vascular smooth muscle contraction	59
04360	Axon guidance	6387
04380	Osteoclast differentiation	7305
04512	ECM-receptor interaction	3161
04650	Natural killer cell mediated cytotoxicity	7305
04670	Leukocyte transendothelial migration	4313,6387
04672	Intestinal immune network for IgA production	6387
04722	Neurotrophin signaling pathway	397
04912	GnRH signaling pathway	4313
04962	Vasopressin-regulated water reabsorption	397
05200	Pathways in cancer	4313
05219	Bladder cancer	4313

## Sheet: M7
Supplementary Table M7
Intersection of genes with pathways in Pathway Commons for differential graphlet
community 1
Pathway	Source	Gene in pathway (Entrez gene ID)
The role of Nef in HIV-1 replication and disease pathogenesis	REACTOME	3932
Nef Mediated CD4 Down-regulation	REACTOME	3932
Nef-mediates down modulation of cell surface receptors by recruiting them to clathrin adapters	REACTOME	3932
Nef and signal transduction	REACTOME	3932
Platelet activation, signaling and aggregation	REACTOME	3932
Hemostasis	REACTOME	3932
GPVI-mediated activation cascade	REACTOME	3932
Host Interactions of HIV factors	REACTOME	3932
HIV Infection	REACTOME	3932
Signal Transduction	REACTOME	1236
Chemokine receptors bind chemokines	REACTOME	1236
Signaling by GPCR	REACTOME	1236
GPCR ligand binding	REACTOME	1236
Class A/1 (Rhodopsin-like receptors)	REACTOME	1236
Peptide ligand-binding receptors	REACTOME	1236
Adaptive Immune System	REACTOME	3932
TCR signaling	REACTOME	3932
Phosphorylation of CD3 and TCR zeta chains	REACTOME	3932
Translocation of ZAP-70 to Immunological synapse	REACTOME	3932
Immune System	REACTOME	3662,3932,843
PD-1 signaling	REACTOME	3932
CD28 co-stimulation	REACTOME	3932
CD28 dependent PI3K/Akt signaling	REACTOME	3932
CD28 dependent Vav1 pathway	REACTOME	3932
Generation of second messenger molecules	REACTOME	3932
Downstream TCR signaling	REACTOME	3932
Costimulation by the CD28 family	REACTOME	3932
TRAIL signaling	REACTOME	843
FasL/ CD95L signaling	REACTOME	843
Death Receptor Signalling	REACTOME	843
Extrinsic Pathway for Apoptosis	REACTOME	843
Apoptosis	REACTOME	843
Innate Immune System	REACTOME	843
RIG-I/MDA5 mediated induction of IFN-alpha/beta pathways	REACTOME	843
NF-kB activation through FADD/RIP-1 pathway mediated by caspase-8 and -10	REACTOME	843
Cytokine Signaling in Immune system	REACTOME	3662
Interferon alpha/beta signaling	REACTOME	3662
Interferon Signaling	REACTOME	3662
Interferon gamma signaling	REACTOME	3662
Regulation of cytoplasmic and nuclear SMAD2/3 signaling	NCI_NATURE	3662,3932
IL2 signaling events mediated by STAT5	NCI_NATURE	3932
EphrinA-EPHA pathway	NCI_NATURE	3932
Canonical NF-kappaB pathway	NCI_NATURE	3932
EPHA forward signaling	NCI_NATURE	3932
Syndecan-1-mediated signaling events	NCI_NATURE	695,4068,11184,3662,3932,843
Regulation of CDC42 activity	NCI_NATURE	3662,3932
Glypican pathway	NCI_NATURE	695,4068,11184,3662,3932,843
GMCSF-mediated signaling events	NCI_NATURE	695,4068,11184,3662,3932,843
Insulin Pathway	NCI_NATURE	695,4068,11184,3662,3932,843
Nectin adhesion pathway	NCI_NATURE	695,4068,11184,3662,3932,843
CD40/CD40L signaling	NCI_NATURE	3932
TRAIL signaling pathway	NCI_NATURE	695,4068,11184,3662,3932,843
LPA receptor mediated events	NCI_NATURE	3932
IGF1 pathway	NCI_NATURE	695,4068,11184,3662,3932,843
PLK1 signaling events	NCI_NATURE	3932
CDC42 signaling events	NCI_NATURE	3662,3932
Signaling events mediated by Hepatocyte Growth Factor Receptor (c-Met)	NCI_NATURE	695,4068,11184,3662,3932,843
Glypican 1 network	NCI_NATURE	695,4068,11184,3662,3932,843
Fc-epsilon receptor I signaling in mast cells	NCI_NATURE	695
PDGF receptor signaling network	NCI_NATURE	695,4068,11184,3662,3932,843
EphrinB-EPHB pathway	NCI_NATURE	3932
Integrin family cell surface interactions	NCI_NATURE	695,4068,11184,3662,3932,843
IL1-mediated signaling events	NCI_NATURE	3662,3932
Caspase cascade in apoptosis	NCI_NATURE	843
Calcineurin-regulated NFAT-dependent transcription in lymphocytes	NCI_NATURE	3662
Internalization of ErbB1	NCI_NATURE	695,4068,11184,3662,3932,843
TGF-beta receptor signaling	NCI_NATURE	3662,3932
BCR signaling pathway	NCI_NATURE	695,11184
Signaling events mediated by TCPTP	NCI_NATURE	3662
Signaling events mediated by VEGFR1 and VEGFR2	NCI_NATURE	695,4068,11184,3662,3932,843
Beta1 integrin cell surface interactions	NCI_NATURE	695,4068,11184,3662,3932,843
Thromboxane A2 receptor signaling	NCI_NATURE	3932
Urokinase-type plasminogen activator (uPA) and uPAR-mediated signaling	NCI_NATURE	695,4068,11184,3662,3932,843
TCR signaling in na&#xef;ve CD8+ T cells	NCI_NATURE	3932
Signaling by Aurora kinases	NCI_NATURE	3932
Polo-like kinase signaling events in the cell cycle	NCI_NATURE	3932
IFN-gamma pathway	NCI_NATURE	695,4068,11184,3662,3932,843
PAR1-mediated thrombin signaling events	NCI_NATURE	695,4068,11184,3662,3932,843
Regulation of p38-alpha and p38-beta	NCI_NATURE	3662,3932
PDGFR-beta signaling pathway	NCI_NATURE	695,4068,11184,3662,3932,843
Integrin-linked kinase signaling	NCI_NATURE	3662,3932
Ephrin B reverse signaling	NCI_NATURE	3932
p38 MAPK signaling pathway	NCI_NATURE	3662,3932
EGF receptor (ErbB1) signaling pathway	NCI_NATURE	695,4068,11184,3662,3932,843
p75(NTR)-mediated signaling	NCI_NATURE	3932
Thrombin/protease-activated receptor (PAR) pathway	NCI_NATURE	695,4068,11184,3662,3932,843
Class I PI3K signaling events	NCI_NATURE	695,4068,11184,3662,3932,843
Arf6 signaling events	NCI_NATURE	695,4068,11184,3662,3932,843
EPO signaling pathway	NCI_NATURE	695
Plasma membrane estrogen receptor signaling	NCI_NATURE	695,4068,11184,3662,3932,843
IL2-mediated signaling events	NCI_NATURE	3932
FAS (CD95) signaling pathway	NCI_NATURE	695,3932,843
IL3-mediated signaling events	NCI_NATURE	695,4068,11184,3662,3932,843
AP-1 transcription factor network	NCI_NATURE	3662,3932
Signaling events regulated by Ret tyrosine kinase	NCI_NATURE	3932
amb2 Integrin signaling	NCI_NATURE	3932
mTOR signaling pathway	NCI_NATURE	695,4068,11184,3662,3932,843
ErbB receptor signaling network	NCI_NATURE	695,4068,11184,3662,3932,843
Signaling events mediated by focal adhesion kinase	NCI_NATURE	695,4068,11184,3662,3932,843
VEGF and VEGFR signaling network	NCI_NATURE	695,4068,11184,3662,3932,843
Alpha9 beta1 integrin signaling events	NCI_NATURE	695,4068,11184,3662,3932,843
Signaling events mediated by Stem cell factor receptor (c-Kit)	NCI_NATURE	11184
ALK1 pathway	NCI_NATURE	3662,3932
Arf6 downstream pathway	NCI_NATURE	695,4068,11184,3662,3932,843
JNK signaling in the CD4+ TCR pathway	NCI_NATURE	11184
Role of Calcineurin-dependent NFAT signaling in lymphocytes	NCI_NATURE	3662
IL4-mediated signaling events	NCI_NATURE	3662
Signaling events mediated by PTP1B	NCI_NATURE	3932
Validated transcriptional targets of AP1 family members Fra1 and Fra2	NCI_NATURE	3662
CXCR4-mediated signaling events	NCI_NATURE	11184,3932
S1P1 pathway	NCI_NATURE	695,4068,11184,3662,3932,843
Alpha-synuclein signaling	NCI_NATURE	3932
ATM pathway	NCI_NATURE	4068,843
TNF receptor signaling pathway	NCI_NATURE	3662,3932,843
p53 pathway	NCI_NATURE	4068,843
ErbB1 downstream signaling	NCI_NATURE	695,4068,11184,3662,3932,843
EGFR-dependent Endothelin signaling events	NCI_NATURE	695,4068,11184,3662,3932,843
ATR signaling pathway	NCI_NATURE	4068,843
Regulation of nuclear SMAD2/3 signaling	NCI_NATURE	3662,3932
ALK1 signaling events	NCI_NATURE	3662,3932
Arf6 trafficking events	NCI_NATURE	695,4068,11184,3662,3932,843
Endothelins	NCI_NATURE	695,4068,11184,3662,3932,843
TCR signaling in na&#xef;ve CD4+ T cells	NCI_NATURE	11184,3932
IL5-mediated signaling events	NCI_NATURE	695,4068,11184,3662,3932,843
IL23-mediated signaling events	NCI_NATURE	3932
Direct p53 effectors	NCI_NATURE	4068,843
IL12-mediated signaling events	NCI_NATURE	3932
IL2 signaling events mediated by PI3K	NCI_NATURE	3932
Sphingosine 1-phosphate (S1P) pathway	NCI_NATURE	695,4068,11184,3662,3932,843
Proteoglycan syndecan-mediated signaling events	NCI_NATURE	695,4068,11184,3662,3932,843
Atypical NF-kappaB pathway	NCI_NATURE	3932
BMP receptor signaling	NCI_NATURE	3662,3932
Endogenous TLR signaling	NCI_NATURE	3932
Aurora A signaling	NCI_NATURE	3932
Class I PI3K signaling events mediated by Akt	NCI_NATURE	695,4068,11184,3662,3932,843
LKB1 signaling events	NCI_NATURE	695,4068,11184,3662,3932,843
TNF alpha/NF-kB	CELL_MAP	843

## Sheet: M8
Supplementary Table M8
Intersection of genes with pathways in Pathway Commons for differential graphlet
community 2
Pathway	Source	Gene in pathway (Entrez gene ID)
The role of Nef in HIV-1 replication and disease pathogenesis	REACTOME	3932
Nef Mediated CD4 Down-regulation	REACTOME	3932
Nef-mediates down modulation of cell surface receptors by recruiting them to clathrin adapters	REACTOME	3932
Nef and signal transduction	REACTOME	3932
Developmental Biology	REACTOME	7305
Axon guidance	REACTOME	7305
Semaphorin interactions	REACTOME	7305
Other semaphorin interactions	REACTOME	7305
Platelet activation, signaling and aggregation	REACTOME	3932
Hemostasis	REACTOME	3932
GPVI-mediated activation cascade	REACTOME	3932
Host Interactions of HIV factors	REACTOME	3932
HIV Infection	REACTOME	3932
Signal Transduction	REACTOME	1236,397
Signaling by Rho GTPases	REACTOME	397
Rho GTPase cycle	REACTOME	397
Chemokine receptors bind chemokines	REACTOME	1236
Signaling by GPCR	REACTOME	1236
GPCR ligand binding	REACTOME	1236
Class A/1 (Rhodopsin-like receptors)	REACTOME	1236
Peptide ligand-binding receptors	REACTOME	1236
Adaptive Immune System	REACTOME	7305,3932,1520
TCR signaling	REACTOME	3932
Phosphorylation of CD3 and TCR zeta chains	REACTOME	3932
Translocation of ZAP-70 to Immunological synapse	REACTOME	3932
Immune System	REACTOME	7305,3932,1520,3662
Cell-Cell communication	REACTOME	7305
Signal regulatory protein (SIRP) family interactions	REACTOME	7305
PD-1 signaling	REACTOME	3932
Class I MHC mediated antigen processing & presentation	REACTOME	1520
CD28 co-stimulation	REACTOME	3932
CD28 dependent PI3K/Akt signaling	REACTOME	3932
CD28 dependent Vav1 pathway	REACTOME	3932
Generation of second messenger molecules	REACTOME	3932
Downstream TCR signaling	REACTOME	3932
Costimulation by the CD28 family	REACTOME	3932
Endosomal/Vacuolar pathway	REACTOME	1520
Immunoregulatory interactions between a Lymphoid and a non-Lymphoid cell	REACTOME	7305
Antigen processing-Cross presentation	REACTOME	1520
Cytokine Signaling in Immune system	REACTOME	3662
Interferon alpha/beta signaling	REACTOME	3662
Interferon Signaling	REACTOME	3662
Interferon gamma signaling	REACTOME	3662
Regulation of cytoplasmic and nuclear SMAD2/3 signaling	NCI_NATURE	3932,3662
IL2 signaling events mediated by STAT5	NCI_NATURE	3932
EphrinA-EPHA pathway	NCI_NATURE	3932
Canonical NF-kappaB pathway	NCI_NATURE	3932
EPHA forward signaling	NCI_NATURE	3932
Syndecan-1-mediated signaling events	NCI_NATURE	695,3932,3662
Regulation of CDC42 activity	NCI_NATURE	3932,3662,397
Glypican pathway	NCI_NATURE	695,3932,3662
GMCSF-mediated signaling events	NCI_NATURE	695,3932,3662
Insulin Pathway	NCI_NATURE	695,3932,3662
Nectin adhesion pathway	NCI_NATURE	695,3932,3662
CD40/CD40L signaling	NCI_NATURE	3932
TRAIL signaling pathway	NCI_NATURE	695,3932,3662,397
LPA receptor mediated events	NCI_NATURE	3932
IGF1 pathway	NCI_NATURE	695,3932,3662
PLK1 signaling events	NCI_NATURE	3932
CDC42 signaling events	NCI_NATURE	3932,3662,397
Signaling events mediated by Hepatocyte Growth Factor Receptor (c-Met)	NCI_NATURE	695,3932,3662
Glypican 1 network	NCI_NATURE	695,3932,3662
Fc-epsilon receptor I signaling in mast cells	NCI_NATURE	695
PDGF receptor signaling network	NCI_NATURE	695,3932,3662
EphrinB-EPHB pathway	NCI_NATURE	3932
Integrin family cell surface interactions	NCI_NATURE	695,3932,3662
IL1-mediated signaling events	NCI_NATURE	3932,3662
Caspase cascade in apoptosis	NCI_NATURE	397
Calcineurin-regulated NFAT-dependent transcription in lymphocytes	NCI_NATURE	3662
Internalization of ErbB1	NCI_NATURE	695,3932,3662
TGF-beta receptor signaling	NCI_NATURE	3932,3662
BCR signaling pathway	NCI_NATURE	695
Signaling events mediated by TCPTP	NCI_NATURE	3662
Signaling events mediated by VEGFR1 and VEGFR2	NCI_NATURE	695,3932,3662
Beta1 integrin cell surface interactions	NCI_NATURE	695,3932,3662
Thromboxane A2 receptor signaling	NCI_NATURE	3932
Urokinase-type plasminogen activator (uPA) and uPAR-mediated signaling	NCI_NATURE	695,3932,3662
TCR signaling in na&#xef;ve CD8+ T cells	NCI_NATURE	3932
Signaling by Aurora kinases	NCI_NATURE	3932
Polo-like kinase signaling events in the cell cycle	NCI_NATURE	3932
IFN-gamma pathway	NCI_NATURE	695,3932,3662
Regulation of RAC1 activity	NCI_NATURE	397
PAR1-mediated thrombin signaling events	NCI_NATURE	695,3932,3662
Regulation of p38-alpha and p38-beta	NCI_NATURE	3932,3662
PDGFR-beta signaling pathway	NCI_NATURE	695,3932,3662
Integrin-linked kinase signaling	NCI_NATURE	3932,3662
Ephrin B reverse signaling	NCI_NATURE	3932
p38 MAPK signaling pathway	NCI_NATURE	3932,3662
EGF receptor (ErbB1) signaling pathway	NCI_NATURE	695,3932,3662
p75(NTR)-mediated signaling	NCI_NATURE	3932
Thrombin/protease-activated receptor (PAR) pathway	NCI_NATURE	695,3932,3662
Class I PI3K signaling events	NCI_NATURE	695,3932,3662
Arf6 signaling events	NCI_NATURE	695,3932,3662
EPO signaling pathway	NCI_NATURE	695
Plasma membrane estrogen receptor signaling	NCI_NATURE	695,3932,3662
IL2-mediated signaling events	NCI_NATURE	3932
FAS (CD95) signaling pathway	NCI_NATURE	695,3932,397
IL3-mediated signaling events	NCI_NATURE	695,3932,3662
AP-1 transcription factor network	NCI_NATURE	3932,3662
Signaling events regulated by Ret tyrosine kinase	NCI_NATURE	3932
amb2 Integrin signaling	NCI_NATURE	3932
mTOR signaling pathway	NCI_NATURE	695,3932,3662
RAC1 signaling pathway	NCI_NATURE	397
ErbB receptor signaling network	NCI_NATURE	695,3932,3662
Signaling events mediated by focal adhesion kinase	NCI_NATURE	695,3932,3662
VEGF and VEGFR signaling network	NCI_NATURE	695,3932,3662
Alpha9 beta1 integrin signaling events	NCI_NATURE	695,3932,3662
ALK1 pathway	NCI_NATURE	3932,3662
Arf6 downstream pathway	NCI_NATURE	695,3932,3662
Role of Calcineurin-dependent NFAT signaling in lymphocytes	NCI_NATURE	3662
IL4-mediated signaling events	NCI_NATURE	3662
Signaling events mediated by PTP1B	NCI_NATURE	3932
Validated transcriptional targets of AP1 family members Fra1 and Fra2	NCI_NATURE	3662
CXCR4-mediated signaling events	NCI_NATURE	3932
S1P1 pathway	NCI_NATURE	695,3932,3662
Alpha-synuclein signaling	NCI_NATURE	3932
TNF receptor signaling pathway	NCI_NATURE	3932,3662,397
ErbB1 downstream signaling	NCI_NATURE	695,3932,3662
EGFR-dependent Endothelin signaling events	NCI_NATURE	695,3932,3662
Regulation of nuclear SMAD2/3 signaling	NCI_NATURE	3932,3662
ALK1 signaling events	NCI_NATURE	3932,3662
Arf6 trafficking events	NCI_NATURE	695,3932,3662
Endothelins	NCI_NATURE	695,3932,3662
TCR signaling in na&#xef;ve CD4+ T cells	NCI_NATURE	3932
IL5-mediated signaling events	NCI_NATURE	695,3932,3662
IL23-mediated signaling events	NCI_NATURE	3932
IL12-mediated signaling events	NCI_NATURE	3932
IL2 signaling events mediated by PI3K	NCI_NATURE	3932
Sphingosine 1-phosphate (S1P) pathway	NCI_NATURE	695,3932,3662
Proteoglycan syndecan-mediated signaling events	NCI_NATURE	695,3932,3662
Atypical NF-kappaB pathway	NCI_NATURE	3932
BMP receptor signaling	NCI_NATURE	3932,3662
Endogenous TLR signaling	NCI_NATURE	3932
Aurora A signaling	NCI_NATURE	3932
RhoA signaling pathway	NCI_NATURE	397
Class I PI3K signaling events mediated by Akt	NCI_NATURE	695,3932,3662
LKB1 signaling events	NCI_NATURE	695,3932,3662
Regulation of RhoA activity	NCI_NATURE	397

## Sheet: M9
Supplementary Table M9
Intersection of genes with pathways in Pathway Commons for differential graphlet
community 3
Pathway	Source	Gene in pathway (Entrez gene ID)
Developmental Biology	REACTOME	7305,4208
Axon guidance	REACTOME	7305
Semaphorin interactions	REACTOME	7305
Other semaphorin interactions	REACTOME	7305
CDO in myogenesis	REACTOME	4208
Myogenesis	REACTOME	4208
Mitotic Prometaphase	REACTOME	11130
Mitotic M-M/G1 phases	REACTOME	11130,990
M Phase	REACTOME	11130
DNA Replication	REACTOME	11130,990
Smooth Muscle Contraction	REACTOME	25802,59
Muscle contraction	REACTOME	25802,59
Nuclear Events (kinase and transcription factor activation)	REACTOME	4208
ERK/MAPK targets	REACTOME	4208
Signalling by NGF	REACTOME	4208
NGF signalling via TRKA from the plasma membrane	REACTOME	4208
Signal Transduction	REACTOME	397,4208,6387
CDC6 association with the ORC:origin complex	REACTOME	990
Assembly of the pre-replicative complex	REACTOME	990
DNA Replication Pre-Initiation	REACTOME	990
M/G1 Transition	REACTOME	990
E2F mediated regulation of DNA replication	REACTOME	6241,990
G1/S-Specific Transcription	REACTOME	6241,990
G1/S Transition	REACTOME	6241,990
S Phase	REACTOME	990
Cyclin A:Cdk2-associated events at S phase entry	REACTOME	990
G0 and Early G1	REACTOME	990
Mitotic G1-G1/S phases	REACTOME	6241,990
Cell Cycle, Mitotic	REACTOME	6241,11130,990
Regulation of Insulin-like Growth Factor (IGF) Activity by Insulin-like Growth Factor Binding Proteins (IGFBPs)	REACTOME	4313
Diabetes pathways	REACTOME	4313
Removal of licensing factors from origins	REACTOME	990
Regulation of DNA replication	REACTOME	990
Association of licensing factors with the pre-replicative complex	REACTOME	990
CDT1 association with the CDC6:ORC:origin complex	REACTOME	990
Activation of the pre-replicative complex	REACTOME	990
Synthesis of DNA	REACTOME	990
Switching of origins to a post-replicative state	REACTOME	990
Orc1 removal from chromatin	REACTOME	990
CDK-mediated phosphorylation and removal of Cdc6	REACTOME	990
Signaling by Rho GTPases	REACTOME	397
Rho GTPase cycle	REACTOME	397
Chemokine receptors bind chemokines	REACTOME	6387
Signaling by GPCR	REACTOME	6387
GPCR ligand binding	REACTOME	6387
Class A/1 (Rhodopsin-like receptors)	REACTOME	6387
Peptide ligand-binding receptors	REACTOME	6387
Adaptive Immune System	REACTOME	7305
Immune System	REACTOME	7305,4208
Synthesis and interconversion of nucleotide di- and triphosphates	REACTOME	6241
Metabolism	REACTOME	6241
Metabolism of nucleotides	REACTOME	6241
Cell Cycle Checkpoints	REACTOME	990
G2/M DNA damage checkpoint	REACTOME	990
G2/M Checkpoints	REACTOME	990
Activation of ATR in response to replication stress	REACTOME	990
Cell-Cell communication	REACTOME	7305
Signal regulatory protein (SIRP) family interactions	REACTOME	7305
TRIF mediated TLR3 signaling	REACTOME	4208
Toll Like Receptor 3 (TLR3) Cascade	REACTOME	4208
TRAF6 Mediated Induction of proinflammatory cytokines	REACTOME	4208
Toll Like Receptor 5 (TLR5) Cascade	REACTOME	4208
Toll Like Receptor 7/8 (TLR7/8) Cascade	REACTOME	4208
MyD88 dependent cascade initiated on endosome	REACTOME	4208
TRAF6 mediated induction of NFkB and MAP kinases upon TLR7/8 or 9 activation	REACTOME	4208
Toll Like Receptor 9 (TLR9) Cascade	REACTOME	4208
Activated TLR4 signalling	REACTOME	4208
MyD88:Mal cascade initiated on plasma membrane	REACTOME	4208
Toll Like Receptor 4 (TLR4) Cascade	REACTOME	4208
NFkB and MAP kinases activation mediated by TLR4 signaling repertoire	REACTOME	4208
MyD88-independent cascade initiated on plasma membrane	REACTOME	4208
Innate Immune System	REACTOME	4208
Toll Receptor Cascades	REACTOME	4208
Immunoregulatory interactions between a Lymphoid and a non-Lymphoid cell	REACTOME	7305
Toll Like Receptor 10 (TLR10) Cascade	REACTOME	4208
MAPK targets/ Nuclear events mediated by MAP kinases	REACTOME	4208
MAP kinase activation in TLR cascade	REACTOME	4208
MyD88 cascade initiated on plasma membrane	REACTOME	4208
Toll Like Receptor 2 (TLR2) Cascade	REACTOME	4208
Toll Like Receptor TLR1:TLR2 Cascade	REACTOME	4208
Toll Like Receptor TLR6:TLR2 Cascade	REACTOME	4208
guanosine nucleotides de novo biosynthesis	HUMANCYC	6241
pyrimidine deoxyribonucleotides de novo biosynthesis	HUMANCYC	6241
Wnt signaling network	NCI_NATURE	4313
Osteopontin-mediated events	NCI_NATURE	4313
Regulation of cytoplasmic and nuclear SMAD2/3 signaling	NCI_NATURE	4208
Signaling events mediated by the Hedgehog family	NCI_NATURE	6491
Signaling events mediated by HDAC Class I	NCI_NATURE	4208
Integrins in angiogenesis	NCI_NATURE	4313
Syndecan-1-mediated signaling events	NCI_NATURE	4313,4208,59,4256,6387
Regulation of CDC42 activity	NCI_NATURE	397,4313,4208,4256,6387
Glypican pathway	NCI_NATURE	4313,4208,59,4256,6387
GMCSF-mediated signaling events	NCI_NATURE	4313,4208,59,4256,6387
Insulin Pathway	NCI_NATURE	4313,4208,59,4256,6387
Signaling events mediated by HDAC Class II	NCI_NATURE	4208
Stabilization and expansion of the E-cadherin adherens junction	NCI_NATURE	4313
Glypican 3 network	NCI_NATURE	4313
Nectin adhesion pathway	NCI_NATURE	4313,4208,59,4256,6387
Neurotrophic factor-mediated Trk receptor signaling	NCI_NATURE	4208
TRAIL signaling pathway	NCI_NATURE	397,4313,4208,59,4256,6387
LPA receptor mediated events	NCI_NATURE	4313
IGF1 pathway	NCI_NATURE	4313,4208,59,4256,6387
ATF-2 transcription factor network	NCI_NATURE	4313
HIF-1-alpha transcription factor network	NCI_NATURE	6387
CDC42 signaling events	NCI_NATURE	397,4313,4208,4256,6387
Signaling events mediated by Hepatocyte Growth Factor Receptor (c-Met)	NCI_NATURE	4313,4208,59,4256,6387
Glypican 1 network	NCI_NATURE	4313,4208,59,4256,6387
N-cadherin signaling events	NCI_NATURE	4313
PDGF receptor signaling network	NCI_NATURE	4313,4208,59,4256,6387
Integrin family cell surface interactions	NCI_NATURE	4313,4208,59,4256,6387
IL1-mediated signaling events	NCI_NATURE	4208
Caspase cascade in apoptosis	NCI_NATURE	397
Internalization of ErbB1	NCI_NATURE	4313,4208,59,4256,6387
TGF-beta receptor signaling	NCI_NATURE	4208
Posttranslational regulation of adherens junction stability and dissassembly	NCI_NATURE	4313
Signaling events mediated by VEGFR1 and VEGFR2	NCI_NATURE	4313,4208,59,4256,6387
Beta1 integrin cell surface interactions	NCI_NATURE	4313,4208,59,4256,6387
Urokinase-type plasminogen activator (uPA) and uPAR-mediated signaling	NCI_NATURE	4313,4208,59,4256,6387
Signaling mediated by p38-alpha and p38-beta	NCI_NATURE	4208
IFN-gamma pathway	NCI_NATURE	4313,4208,59,4256,6387
Regulation of RAC1 activity	NCI_NATURE	397,4313
PAR1-mediated thrombin signaling events	NCI_NATURE	4313,4208,59,4256,6387
Noncanonical Wnt signaling pathway	NCI_NATURE	4313
Regulation of p38-alpha and p38-beta	NCI_NATURE	4208
PDGFR-beta signaling pathway	NCI_NATURE	4313,4208,59,4256,6387
Canonical Wnt signaling pathway	NCI_NATURE	4313
E-cadherin signaling in the nascent adherens junction	NCI_NATURE	4313
Integrin-linked kinase signaling	NCI_NATURE	4313,4208,4256,6387
Regulation of nuclear beta catenin signaling and target gene transcription	NCI_NATURE	4313
p38 MAPK signaling pathway	NCI_NATURE	4208
EGF receptor (ErbB1) signaling pathway	NCI_NATURE	4313,4208,59,4256,6387
p75(NTR)-mediated signaling	NCI_NATURE	4208
Thrombin/protease-activated receptor (PAR) pathway	NCI_NATURE	4313,4208,59,4256,6387
Class I PI3K signaling events	NCI_NATURE	4313,4208,59,4256,6387
Arf6 signaling events	NCI_NATURE	4313,4208,59,4256,6387
Plasma membrane estrogen receptor signaling	NCI_NATURE	4313,4208,59,4256,6387
FAS (CD95) signaling pathway	NCI_NATURE	397
FOXM1 transcription factor network	NCI_NATURE	4313
IL3-mediated signaling events	NCI_NATURE	4313,4208,59,4256,6387
AP-1 transcription factor network	NCI_NATURE	4313,4208,4256,6387
Hypoxic and oxygen homeostasis regulation of HIF-1-alpha	NCI_NATURE	6387
amb2 Integrin signaling	NCI_NATURE	4313
mTOR signaling pathway	NCI_NATURE	4313,4208,59,4256,6387
RAC1 signaling pathway	NCI_NATURE	397,4313
ErbB receptor signaling network	NCI_NATURE	4313,4208,59,4256,6387
Signaling events mediated by focal adhesion kinase	NCI_NATURE	4313,4208,59,4256,6387
VEGF and VEGFR signaling network	NCI_NATURE	4313,4208,59,4256,6387
Alpha9 beta1 integrin signaling events	NCI_NATURE	4313,4208,59,4256,6387
Syndecan-2-mediated signaling events	NCI_NATURE	4313
ALK1 pathway	NCI_NATURE	4208
Arf6 downstream pathway	NCI_NATURE	4313,4208,59,4256,6387
Validated transcriptional targets of AP1 family members Fra1 and Fra2	NCI_NATURE	4313,4256
CXCR4-mediated signaling events	NCI_NATURE	6387
S1P1 pathway	NCI_NATURE	4313,4208,59,4256,6387
ATM pathway	NCI_NATURE	6241,990,4313
TNF receptor signaling pathway	NCI_NATURE	397,4208
p53 pathway	NCI_NATURE	4313
ErbB1 downstream signaling	NCI_NATURE	4313,4208,59,4256,6387
EGFR-dependent Endothelin signaling events	NCI_NATURE	4313,4208,59,4256,6387
Syndecan-4-mediated signaling events	NCI_NATURE	4313,6387
ATR signaling pathway	NCI_NATURE	990,4313
Regulation of nuclear SMAD2/3 signaling	NCI_NATURE	4208
ALK1 signaling events	NCI_NATURE	4208
Angiopoietin receptor Tie2-mediated signaling	NCI_NATURE	4313
Arf6 trafficking events	NCI_NATURE	4313,4208,59,4256,6387
E-cadherin signaling events	NCI_NATURE	4313
Endothelins	NCI_NATURE	4313,4208,59,4256,6387
Regulation of retinoblastoma protein	NCI_NATURE	4208
E2F transcription factor network	NCI_NATURE	6241,990
IL5-mediated signaling events	NCI_NATURE	4313,4208,59,4256,6387
Direct p53 effectors	NCI_NATURE	4313
Sphingosine 1-phosphate (S1P) pathway	NCI_NATURE	4313,4208,59,4256,6387
Proteoglycan syndecan-mediated signaling events	NCI_NATURE	4313,4208,59,4256,6387
BMP receptor signaling	NCI_NATURE	4208
RhoA signaling pathway	NCI_NATURE	397,4313
Class I PI3K signaling events mediated by Akt	NCI_NATURE	4313,4208,59,4256,6387
LKB1 signaling events	NCI_NATURE	4313,4208,59,4256,6387
Regulation of RhoA activity	NCI_NATURE	397,4313
Trk receptor signaling mediated by the MAPK pathway	NCI_NATURE	4208
Trk receptor signaling mediated by PI3K and PLC-gamma	NCI_NATURE	4208
TGFBR	CELL_MAP	4208
