# Supplementary material for: Comparative network analysis via differential graphlet communities
Source: Proteomics. 2014 Dec 15;15(2-3):608–17. doi: 10.1002/pmic.201400233 (PMC4309523; doi:10.1002/pmic.201400233)
Supplement: Supplementary file 3 [file pmic0015-0608-sd3.xls]

## Sheet: prognosticSignatures
Prognostic signatures
Eighteen prognostic NSCLC signatures were used (Garber et al., 2001; Beer et al., 2002; Bhattacharjee et al., 2001; Wigle et al., 2002; Blackhall et al., 2004; Endoh et al., 2004; Tomida et al., 2004; Chen et al., 2007; Guo et al., 2006; Lu et al., 2006; Potti et al., 2006; Raponi et al., 2006; Bianchi et al., 2007; Larsen et al., 2007b,a; Lau et al., 2007; Sun et al., 2008). Refer to Table 1 for…
Table 1: Genes in the 18 prognostic signatures (Entrez gene ID)
3964	378	271	114784
10857	6651	1671	10444
6512	522	8140	11011
7379	2780	5214	57862
5193	2057	5460	54919
5191	2921	5342	84440
7480	5870	5343	84864
11113	4437	3398	25901
6399	1644	1824	94134
1106	825	2692	10523
9536	3589	9590	10346
1787	2525	2122	221154
8573	5764	5970	91526
2069	4763	51035	196403
23037	2357	3083	56983
375449	2263	6742	8495
753	2065	4486	27127
11079	6192	3382	23
8473	7317	695	25983
10622	6699	4208	55578
27324	5567	3823	84548
1317	7385	7033	80321
10257	1066	1591	84236
10057	6188	55697	2595
3638	3579	92070	51099
9422	324	2589	6574
27429	1909	1628	23522
5889	498	2529	5279
9452	4504	547	9896
10488	1520	3778	9806
7305	5725	7786	1794
23036	4485	7866	1902
4976	1271	3609	2125
26025	4140	7074	843
8828	1803	64714	9138
8029	4134	7710	5976
10492	5295	1846	11184
7975	5122	10949	535
1500	2048	5058	113178
4068	25802	7965	114907
8996	1381	4250	57655
1838	5037	5754	89970
4037	894	638	92856
261734	7465	4356	30001
3161	624	10320	79731
11156	4836	9412	83737
4094	1992	8899	26018
23451	6541	545	84502
4246	11151	29896	89782
8676	6241	6642	57554
4308	7072	7162	92304
9252	3301	864	9971
10434	6282	4666	84955
5495	887	5168	64421
11169	1236	2966	2304
5064	1880	5150	54738
7743	6546	8621	1316
10263	3445	3603	4258
7204	4363	1298	990
10845	5217	3184	398
23683	5245	23650	8904
9860	133	9898	3276
22943	6291	8581	26469
23052	4488	1974	7443
22872	2201	2535	51442
11130	3667	2886	79650
11328	7078	10406	116138
25796	157	8404	83604
10527	1119	6596	58495
19	403	4175	11055
8876	5268	10795	11235
11062	3080	8243	80303
27107	6337	9790	79083
9453	1650	23180	79053
24139	822	5790	55006
10648	7066	841	29775
86	10124	5349	8284
1528	1811	1108	60468
216	846	10948	8539
4860	8744	22949	84084
4609	729230	4784	57556
1950	6772	27332	1798
1442	2475	3837	92552
1443	4110	4978	55204
796	5780	9975	79101
3512	3802	23395	80157
2243	7080	5031	54462
2244	546	5050	79762
714	6157	5339	54414
5196	6387	3662	57161
2512	5993	5094	64816
3156	372	1266	9200
2517	6511	5794	57665
1476	5294	6491	28316
5621	223	2220	57110
2064	6164	23531	22931
383	7203	8717	56344
3623	23438	1740	55734
5054	837	6307	56943
3383	56252	6453	55505
6181	10965	1874	55900
6175	10972	4916	56948
6741	7424	3131	11179
3249	5663	1432	3890
3643	5498	814	55732
3932	429	6804	54014
5836	8087	5450	51761
7054	9364	2981	10137
7056	2719	3091	55752
1514	6356	1847	54498
3912	3899	4225	54952
4313	113	11099	55863
3145	396	1848	23163
4256	397	152485	11163
5788	3267	348654	440270
308	6773	80315	55888
3868	6781	64285	4139
5452	1315	339318	8911
8273	5428	388969	55691
307	10321	80206	100130086
2736	641	3077	51402
3576	1822	11259	6683
6036	8028	605	51454
2548	4673	132332	6400
369	1006	9540	7750
596	3169	4957	11012
251	5316	84075	10157
1191	9520	84986	1616
6513	637	8852	26083
5834	10718	2778	51566
6440	54020	79605	26249
1559	6281	10807	11232
931	10096	2800	8697
4953	746	284611	51155
650	6138	163486	23305
2547	390	79627	267
5916	7114	9473	7224
3852	8766	51104	57476
634	51646	54665	51440
966	59	8532	4854
3082	6234	144193	23228
3660	2782	23231	23265
4811	6434	23347	11238
7184	100291837	25836	117178
6628	6227	256949	22890
1359	7329	256227	23589
8061	6047	728340	10809
3248	8480	730394	11187
3543	10265	79818	23151
1832	3766	9652	1837
4582	6868	23253	51400
5618	80742	133121	56105
1363	3430	129285	29923
3575	23635	80108	25825
7554	3020	23389	10564
5578	3021	7846	27445
2697	7436	2011	1869
5566	3339	1355	79694
2596	57198	54808
7494	4693	159090
655	7073	90233
References
Beer, D. G., Kardia, S. L., Huang, C.-C., Giordano, T. J., Levin, A. M., Misek, D. E., Lin, L., Chen, G., Gharib,
T. G., Thomas, D. G., Lizyness, M. L., Kuick, R., Hayasaka, S., Taylor, J. M., Iannettoni, M. D., Orringer,
M. B., and Hanash, S. (2002). Gene-expression profiles predict survival of patients with lung adenocarcinoma.
Nat Med., 8(8), 816–24.
Bhattacharjee, A., Richards, W. G., Staunton, J., Li, C., Monti, S., Vasa, P., Ladd, C., Beheshti, J., Bueno,
R., Gillette, M., Loda, M., Weber, G., Mark, E. J., Lander, E. S., Wong, W., Johnson, B. E., Golub, T. R.,
Sugarbaker, D. J., and Meyerson, M. (2001). Classification of human lung carcinomas by mRNA expression
profiling reveals distinct adenocarcinoma subclasses. Proc Natl Acad Sci USA, 98(24), 13790–5.
Bianchi, F., Nuciforo, P., Vecchi, M., Bernard, L., Tizzoni, L., Marchetti, A., Buttitta, F., Felicioni, L., Nicassio,
F., and Di Fiore, P. P. (2007). Survival prediction of stage I lung adenocarcinomas by expression of 10 genes.
J. Clin. Invest., 117(11), 3436–3444.
Blackhall, F. H., Wigle, D. A., Jurisica, I., Pintilie, M., Liu, N., Darling, G., Johnston, M. R., Keshavjee, S.,
Waddell, T., Winton, T., Shepherd, F. A., and Tsao, M. S. (2004). Validating the prognostic value of
marker genes derived from a non-small cell lung cancer microarray study. Lung Cancer , 46(2), 197–204.
Chen, H. Y., Yu, S. L., Chen, C. H., Chang, G. C., Chen, C. Y., Yuan, A., Cheng, C. L., Wang, C. H., Terng,
H. J., Kao, S. F., Chan, W. K., Li, H. N., Liu, C. C., Singh, S., Chen, W. J., Chen, J. J., and Yang, P. C.
(2007). A five-gene signature and clinical outcome in non-small-cell lung cancer. N. Engl. J. Med., 356(1), 11–20.
Endoh, H., Tomida, S., Yatabe, Y., Konishi, H., Osada, H., Tajima, K., Kuwano, H., Takahashi, T., and
Mitsudomi, T. (2004). Prognostic model of pulmonary adenocarcinoma by expression profiling of eight genes
as determined by quantitative real-time reverse transcriptase polymerase chain reaction. J. Clin. Oncol.,
22(5), 811–819.
Garber, M. E., Troyanskaya, O. G., Schluens, K., Petersen, S., Thaesler, Z., Pacyna-Gengelbach, M., van de
Rijn, M., Rosen, G. D., Perou, C. M., Whyte, R. I., Altman, R. B., Brown, P. O., Botstein, D., and Petersen,
I. (2001). Diversity of gene expression in adenocarcinoma of the lung. Proc Natl Acad Sci USA, 98(24), 13784–9.
Guo, L., Ma, Y., Ward, R., Castranova, V., Shi, X., and Qian, Y. (2006). Constructing molecular classifiers for
the accurate prognosis of lung adenocarcinoma. Clin. Cancer Res., 12(11 Pt 1), 3344–3354.
Larsen, J. E., Pavey, S. J., Passmore, L. H., Bowman, R., Clarke, B. E., Hayward, N. K., and Fong, K. M. (2007a).
Expression profiling defines a recurrence signature in lung squamous cell carcinoma. Carcinogenesis, 28(3), 760–766.
Larsen, J. E., Pavey, S. J., Passmore, L. H., Bowman, R. V., Hayward, N. K., and Fong, K. M. (2007b). Gene
expression signature predicts recurrence in lung adenocarcinoma. Clin. Cancer Res., 13(10), 2946–2954.
Lau, S. K., Boutros, P. C., Pintilie, M., Blackhall, F. H., Zhu, C. Q., Strumpf, D., Johnston, M. R., Darling,
G., Keshavjee, S., Waddell, T. K., Liu, N., Lau, D., Penn, L. Z., Shepherd, F. A., Jurisica, I., Der, S. D.,
and Tsao, M. S. (2007). Three-gene prognostic classifier for early-stage non small-cell lung cancer.
J. Clin. Oncol., 25(35), 5562–5569.
Lu, Y., Lemon, W., Liu, P. Y., Yi, Y., Morrison, C., Yang, P., Sun, Z., Szoke, J., Gerald, W. L., Watson, M.,
Govindan, R., and You, M. (2006). A gene expression signature predicts survival of patients with stage I
non-small cell lung cancer. PLoS Med., 3(12), e467.
Potti, A., Mukherjee, S., Petersen, R., Dressman, H. K., Bild, A., Koontz, J., Kratzke, R., Watson, M. A.,
Kelley, M., Ginsburg, G. S., West, M., Harpole, D. H., and Nevins, J. R. (2006). A genomic strategy to refine
prognosis in early-stage non-small-cell lung cancer. N. Engl. J. Med., 355(6), 570–580.
Raponi, M., Zhang, Y., Yu, J., Chen, G., Lee, G., Taylor, J. M., Macdonald, J., Thomas, D., Moskaluk, C.,
Wang, Y., and Beer, D. G. (2006). Gene expression signatures for predicting prognosis of squamous cell and
adenocarcinomas of the lung. Cancer Res., 66(15), 7466–7472.
Sun, Z., Wigle, D. A., and Yang, P. (2008). Non-overlapping and non-cell-type-specific gene expression signatures
predict lung cancer survival. J. Clin. Oncol., 26(6), 877–883.
Tomida, S., Koshikawa, K., Yatabe, Y., Harano, T., Ogura, N., Mitsudomi, T., Some, M., Yanagisawa, K., Taka-
hashi, T., Osada, H., and Takahashi, T. (2004). Gene expression-based, individualized outcome prediction
for surgically treated lung cancer patients. Oncogene, 23(31), 5360–5370.
Wigle, D. A., Jurisica, I., Radulovich, N., Pintilie, M., Rossant, J., Liu, N., Lu, C., Woodgett, J., Seiden, I.,
Johnston, M., Keshavjee, S., Darling, G., Winton, T., Breitkreutz, B.-J., Jorgenson, P., Tyers, M., Shepherd,
F. A., and Tsao, M. S. (2002). Molecular Profiling of Non-Small Cell Lung Cancer and Correlation with
Disease-free Survival. Cancer Res., 62(11), 3005–8.
